# Supplementary material for: A Strategy for Tuning Electron–Phonon Coupling and Carrier Cooling in Lead Halide Perovskite Nanocrystals
Source: Nanomaterials (Basel). 2023 Dec 13;13(24):3134. doi: 10.3390/nano13243134 (PMC10745929; doi:10.3390/nano13243134)
Supplement: Supplementary file 1 [file nanomaterials-13-03134-s001.zip]

Archive with 1 entries (1 files):
- nanomaterials-2745246-Supplementary.pdf
